# Supplementary material for: Proteomic and biochemical analyses reveal the activation of unfolded protein response, ERK-1/2 and ribosomal protein S6 signaling in experimental autoimmune myocarditis rat model
Source: BMC Genomics. 2011 Oct 20;12:520. doi: 10.1186/1471-2164-12-520 (PMC3209477; doi:10.1186/1471-2164-12-520)
Supplement: Additional file 4 — Gene ontology analysis results of significantly up-regulated proteins in EAM rat heart tissue. [file 1471-2164-12-520-S4.XLSX]

## Sheet: Sheet1
No			Mapped IDs
		Gene ID		Gene Name	Protein ID	PANTHER Family/Subfamily	GO Molecular Function	GO Biological Process	GO Cellular Component	PANTHER Protein Class	Pathway	Species
				Gene Symbol
	1	RAT|RGD=62040|UniProtKB=P20059	IPI00195516	Hemopexin	P20059	SUBFAMILY NOT NAMED (PTHR13717:SF0)	-	vitamin transport	-	transfer/carrier protein	-	Rattus norvegicus
				Hpx
	2	RAT|RGD=3899|UniProtKB=P09495	IPI00214905	Tropomyosin alpha-4 chain	P09495	TROPOMYOSIN ALPHA 4 CHAIN (TROPOMYOSIN 4) (PTHR19269:SF13)	motor activity	muscle contraction	actin cytoskeleton	actin binding motor protein	-	Rattus norvegicus
				Tpm4			structural constituent of cytoskeleton	cell motion
								cellular component morphogenesis
								cellular component morphogenesis
								mesoderm development
								cellular component morphogenesis
								muscle organ development
	3	RAT|RGD=3326|UniProtKB=P17475	IPI00324019	Alpha-1-antiproteinase	P17475	ALPHA-1-ANTITRYPSIN (PTHR11461:SF36)	protein binding	protein metabolic process	-	serine protease inhibitor	Blood coagulation->alpha1-antitrypsin	Rattus norvegicus
				Serpina1			peptidase inhibitor activity
	4	RAT|RGD=70497|UniProtKB=Q05982	IPI00194404	Nucleoside diphosphate kinase A	Q05982	SUBFAMILY NOT NAMED (PTHR11349:SF26)	kinase activity	nucleobase, nucleoside, nucleotide and nucleic acid metabolic process	-	nucleotide kinase	De novo purine biosynthesis->GDP kinase	Rattus norvegicus
				Nme1
											De novo pyrimidine deoxyribonucleotide biosynthesis->dTDP kinase
											De novo purine biosynthesis->dADP kinase
											De novo pyrimidine deoxyribonucleotide biosynthesis->dCDP kinase
											De novo pyrmidine ribonucleotides biosythesis->UDP kinase
											De novo pyrimidine deoxyribonucleotide biosynthesis->dUDP kinase
											De novo pyrmidine ribonucleotides biosythesis->CDP kinase
											De novo purine biosynthesis->dGDP kinase
	5	RAT|RGD=621157|UniProtKB=P11232	IPI00231368	Thioredoxin	P11232	THIOREDOXIN (PTHR10438:SF18)	oxidoreductase activity	immune system process	-	oxidoreductase	Hypoxia response via HIF activation->thioredoxin	Rattus norvegicus
				Txn				respiratory electron transport chain
								apoptosis			Oxidative stress response->thioredoxin
								meiosis
								intracellular signaling cascade
								sulfur metabolic process
								meiosis
								signal transduction
								response to stress
	6	RAT|RGD=1310482|UniProtKB=Q66HD0	endoplasmin	Endoplasmin	Q66HD0	ENDOPLASMIN (PTHR11528:SF21)	-	immune system process	-	Hsp90 family chaperone	-	Rattus norvegicus
				Hsp90b1				protein metabolic process
								response to stress
	7	RAT|RGD=2843|UniProtKB=P06761	IPI00206624	78 kDa glucose-regulated protein	P06761	HEAT SHOCK PROTEIN 70 (HSP70) (PTHR19375:SF1)	-	immune system process	-	Hsp70 family chaperone	Apoptosis signaling pathway->Heat shock protein 70	Rattus norvegicus
				Hspa5				protein metabolic process
								response to stress			Parkinson disease->Heat shock protein 70
	8	RAT|RGD=2085|UniProtKB=P02770	IPI00191737	Serum albumin	P02770	SERUM ALBUMIN (PTHR11385:SF6)	-	transport	-	transfer/carrier protein	-	Rattus norvegicus
				Alb
	9	RAT|RGD=2667|UniProtKB=P04276	IPI00194097	Vitamin D-binding protein	P04276	VITAMIN D-BINDING (PTHR11385:SF2)	-	transport	-	transfer/carrier protein	Vitamin D metabolism and pathway->Vitamin D binding protein	Rattus norvegicus
				Gc
	10	RAT|RGD=2119|UniProtKB=P14669	IPI00207390	Annexin A3	P14669	ANNEXIN A3 (PTHR10502:SF25)	calcium ion binding	intracellular protein transport	-	transfer/carrier protein	-	Rattus norvegicus
				Anxa3			calcium-dependent phospholipid binding	signal transduction
								lipid metabolic process
								cell motion
								signal transduction
	11	RAT|RGD=2411|UniProtKB=P48199	IPI00188225	C-reactive protein	P48199	SUBFAMILY NOT NAMED (PTHR19277:SF15)	-	immune response	-	antibacterial response protein	-	Rattus norvegicus
				Crp				response to stress
								defense response to bacterium
	12	RAT|RGD=1594590|UniProtKB=P08934	Kininogen-1	Kininogen-1 light chain	P08934	-	-	-	-	-	-	Rattus norvegicus
				Kng1
	13	RAT|RGD=1359623|UniProtKB=Q5XIF6	IPI00362927	Tubulin alpha-4A chain	Q5XIF6	TUBULIN ALPHA CHAIN (PTHR11588:SF10)	structural constituent of cytoskeleton	intracellular protein transport	microtubule	tubulin	-	Rattus norvegicus
				Tuba4a				mitosis	tubulin complex
								cell motion
								mitosis
								chromosome segregation
								cellular component morphogenesis
								cellular component morphogenesis
								cellular component morphogenesis
	14	RAT|RGD=628688|UniProtKB=Q63081	Cabp1	Protein disulfide-isomerase A6	Q63081	SUBFAMILY NOT NAMED (PTHR18929:SF32)	protein disulfide isomerase activity	protein metabolic process	-	isomerase	-	Rattus norvegicus
				Pdia6
	15	RAT|RGD=621546|UniProtKB=Q63610	IPI00210941	Tropomyosin alpha-3 chain	Q63610	TROPOMYOSIN 3 (PTHR19269:SF14)	motor activity	muscle contraction	actin cytoskeleton	actin binding motor protein	-	Rattus norvegicus
			Tpm3	Tpm3			structural constituent of cytoskeleton	cell motion
								cellular component morphogenesis
								cellular component morphogenesis
								mesoderm development
								cellular component morphogenesis
								muscle organ development
	16	RAT|RGD=1559479|UniProtKB=P58775	IPI00187731	Tropomyosin beta chain	P58775	TROPOMYOSIN 2 BETA CHAIN (PTHR19269:SF20)	motor activity	muscle contraction	actin cytoskeleton	actin binding motor protein	-	Rattus norvegicus
				Tpm2			structural constituent of cytoskeleton	cell motion
								cellular component morphogenesis
								cellular component morphogenesis
								mesoderm development
								cellular component morphogenesis
								muscle organ development
	17	RAT|RGD=1303043|UniProtKB=Q6MG61	IPI00421995	Clic1	Q6MG61	CHLORIDE INTRACELLULAR CHANNEL (PTHR11260:SF1)	oxidoreductase activity	immune system process	cytoskeleton	anion channel	-	Rattus norvegicus
				Clic1			transferase activity	anion transport
							racemase and epimerase activity	intracellular signaling cascade
							structural constituent of cytoskeleton	oxygen and reactive oxygen species metabolic process
							anion channel activity	protein metabolic process
							translation factor activity, nucleic acid binding	signal transduction
							receptor binding	response to toxin
							translation elongation factor activity
	18	RAT|RGD=620288|UniProtKB=P18418	IPI00191728	Calreticulin	P18418	CALRETICULIN (PTHR11073:SF2)	calcium ion binding	protein metabolic process	-	calcium-binding protein	-	Rattus norvegicus
				Calr
	19	RAT|RGD=68430|UniProtKB=P11598	IPI00324741	Protein disulfide-isomerase A3	P11598	SUBFAMILY NOT NAMED (PTHR18929:SF32)	protein disulfide isomerase activity	protein metabolic process	-	isomerase	-	Rattus norvegicus
				Pdia3
	20	RAT|RGD=3747|UniProtKB=P09006	IPI00211075	Serine protease inhibitor A3N	P09006	SERINE PROTEASE INHIBITOR, SERPIN 3A (PTHR11461:SF44)	protein binding	protein metabolic process	-	serine protease inhibitor	-	Rattus norvegicus
				Serpina3n			peptidase inhibitor activity
	21	DICDI|dictyBase=DDB_G0272560|UniProtKB=P19198	Cabp1	cAMP-binding protein 1	P19198	SUBFAMILY NOT NAMED (PTHR20002:SF1)	-	-	-	-	-	Dictyostelium discoideum
				capA-2
	22	RAT|RGD=619781|UniProtKB=P52555	IPI00207184	Endoplasmic reticulum protein ERp29	P52555	SUBFAMILY NOT NAMED (PTHR12211:SF0)	-	intracellular protein transport	-	membrane traffic protein	-	Rattus norvegicus
				Erp29				exocytosis
	23	RAT|RGD=619717|UniProtKB=P68370	IPI00189795	Tubulin alpha-1A chain	P68370	TUBULIN ALPHA CHAIN (PTHR11588:SF10)	structural constituent of cytoskeleton	intracellular protein transport	microtubule	tubulin	-	Rattus norvegicus
				Tuba1a				mitosis	tubulin complex
								cell motion
								mitosis
								chromosome segregation
								cellular component morphogenesis
								cellular component morphogenesis
								cellular component morphogenesis
	24	RAT|RGD=3429|UniProtKB=Q63797	PA28alpha	Proteasome activator complex subunit 1	Q63797	PROTEASOME ACTIVATOR COMPLEX SUBUNIT 1 (PROTEASOME ACTIVATOR 28 SUBUNIT ALPHA) (PTHR10660:SF5)	-	protein metabolic process	-	-	-	Rattus norvegicus
			IPI00555312	Psme1
	25	RAT|RGD=2130|UniProtKB=P04639	ApoA-I	Apolipoprotein A-I	P04639	APOLIPOPROTEIN A-I (PTHR18976:SF1)	lipid transporter activity	blood circulation	-	transporter	-	Rattus norvegicus
				Apoa1			transmembrane transporter activity	lipid transport
								lipid metabolic process
	26	RAT|RGD=71026|UniProtKB=P38983	IPI00215107	40S ribosomal protein SA	P38983	SUBFAMILY NOT NAMED (PTHR11489:SF8)	structural constituent of ribosome	protein metabolic process	-	ribosomal protein	-	Rattus norvegicus
				Rpsa			nucleic acid binding
	27	RAT|RGD=1311724|UniProtKB=Q6AYC4	IPI00464670	Macrophage-capping protein	Q6AYC4	GELSOLIN (ACTIN-BINDING PROTEIN CAPG) (PTHR11977:SF13)	structural constituent of cytoskeleton	cellular component morphogenesis	actin cytoskeleton	non-motor actin binding protein	FAS signaling pathway->Gelsolin	Rattus norvegicus
				Capg			calcium ion binding	cellular component morphogenesis
							cytoskeletal protein binding	cellular component morphogenesis
	28	RAT|RGD=61848|UniProtKB=P34064	IPI00191502	Proteasome subunit alpha type-5	P34064	PROTEASOME SUBUNIT ALPHA TYPE 5 (PTHR11599:SF14)	peptidase activity	protein metabolic process	-	protease	Parkinson disease->20S proteasome	Rattus norvegicus
				Psma5
	29	RAT|RGD=61306|UniProtKB=P42930	IPI00201586	Heat shock protein beta-1	P42930	HEAT-SHOCK PROTEIN BETA-1, HSPB1 (PTHR11527:SF33)	structural molecule activity	immune system process	-	structural protein	Angiogenesis->Heat-Shock Protein 27	Rattus norvegicus
				Hspb1				muscle contraction
								visual perception			VEGF signaling pathway->Heat-Shock Protein 27
								sensory perception
								protein metabolic process
								response to stress
	30	RAT|RGD=1305383|UniProtKB=Q5M860	IPI00358463	Arhgdib	Q5M860	RHO GDP-DISSOCIATION INHIBITOR 2 (RHO GDI 2) (PTHR10980:SF8)	receptor binding	intracellular signaling cascade	-	signaling molecule	-	Rattus norvegicus
				Arhgdib			small GTPase regulator activity	signal transduction
	31	RAT|RGD=3427|UniProtKB=P28077	IPI00196819	Proteasome subunit beta type-9	P28077	PROTEASOME SUBUNIT BETA TYPE 6,9 (PTHR11599:SF4)	peptidase activity	protein metabolic process	-	protease	-	Rattus norvegicus
				Psmb9
	32	RAT|RGD=2980|UniProtKB=P08934	Kininogen-1	Kininogen-1 light chain	P08934	KININOGEN-1 (PTHR10086:SF0)	protein binding	immune system process	-	cysteine protease inhibitor	Blood coagulation->High molecular weight kininogen	Rattus norvegicus
				Kng1			peptidase inhibitor activity	blood circulation
								regulation of vasoconstriction			Blood coagulation->Bradykinin
								blood coagulation
											Blood coagulation->Kininogen
	33	RAT|RGD=1562325|UniProtKB=Q7TPK5	IPI00372520	Eef1b2l	Q7TPK5	ELONGATION FACTOR 1-BETA2 (PTHR11595:SF7)	translation factor activity, nucleic acid binding	protein metabolic process	-	translation factor	-	Rattus norvegicus
				Eef1b2l			translation elongation factor activity
	34	RAT|RGD=619877|UniProtKB=P19804	55926145	Nucleoside diphosphate kinase B	P19804	SUBFAMILY NOT NAMED (PTHR11349:SF26)	kinase activity	nucleobase, nucleoside, nucleotide and nucleic acid metabolic process	-	nucleotide kinase	De novo purine biosynthesis->GDP kinase	Rattus norvegicus
				Nme2
											De novo pyrimidine deoxyribonucleotide biosynthesis->dTDP kinase
											De novo purine biosynthesis->dADP kinase
											De novo pyrimidine deoxyribonucleotide biosynthesis->dCDP kinase
											De novo pyrmidine ribonucleotides biosythesis->UDP kinase
											De novo pyrimidine deoxyribonucleotide biosynthesis->dUDP kinase
											De novo pyrmidine ribonucleotides biosythesis->CDP kinase
											De novo purine biosynthesis->dGDP kinase
	35	RAT|RGD=1565476|UniProtKB=Q6P9V9	IPI00339167	Tubulin alpha-1B chain	Q6P9V9	TUBULIN ALPHA CHAIN (PTHR11588:SF10)	structural constituent of cytoskeleton	intracellular protein transport	microtubule	tubulin	-	Rattus norvegicus
				Tuba1b				mitosis	tubulin complex
								cell motion
								mitosis
								chromosome segregation
								cellular component morphogenesis
								cellular component morphogenesis
								cellular component morphogenesis
	36	RAT|RGD=620385|UniProtKB=O88751	Cabp1	Calcium-binding protein 1	O88751	CALCIUM-BINDING PROTEIN (CABP) (PTHR23050:SF21)	calcium ion binding	cell cycle	-	calmodulin	-	Rattus norvegicus
				Cabp1			calmodulin binding	intracellular signaling cascade
								cell cycle
								signal transduction
	37	RAT|RGD=2825|UniProtKB=P06866	IPI00382202	Haptoglobin beta chain	P06866	SUBFAMILY NOT NAMED (PTHR24265:SF42)	oxidoreductase activity	female gamete generation	-	serine protease	-	Rattus norvegicus
				Hp			peptidase activity	fertilization
							calcium ion binding	complement activation
							calmodulin binding	blood circulation
							calcium-dependent phospholipid binding	protein metabolic process
								response to stress
								blood coagulation
	38	RAT|RGD=1302955|UniProtKB=Q6MG60	IPI00215294	N(G),N(G)-dimethylarginine dimethylaminohydrolase 2	Q6MG60	NG,NG-DIMETHYLARGININE DIMETHYLAMINOHYDROLASE 2 (PTHR12737:SF6)	hydrolase activity	mesoderm development	-	hydrolase	-	Rattus norvegicus
				Ddah2				angiogenesis
