# Supplementary material for: Proteomic and biochemical analyses reveal the activation of unfolded protein response, ERK-1/2 and ribosomal protein S6 signaling in experimental autoimmune myocarditis rat model
Source: BMC Genomics. 2011 Oct 20;12:520. doi: 10.1186/1471-2164-12-520 (PMC3209477; doi:10.1186/1471-2164-12-520)
Supplement: Additional file 5 — Gene ontology analysis results of significantly down-regulated proteins in EAM rat heart tissue. [file 1471-2164-12-520-S5.XLSX]

## Sheet: Sheet1
No			Mapped IDs
		Gene ID		Gene Name	Protein ID	PANTHER Family/Subfamily	GO Molecular Function	GO Biological Process	GO Cellular Component	PANTHER Protein Class	Pathway	Species
				Gene Symbol
	1	RAT|RGD=621368|UniProtKB=P10719	IPI00551812	ATP synthase subunit beta, mitochondrial	P10719	ATP SYNTHASE BETA SUBUNIT (PTHR15184:SF8)	hydrolase activity, acting on ester bonds	respiratory electron transport chain	proton-transporting ATP synthase complex	ATP synthase	ATP synthesis->F1 beta	Rattus norvegicus
				Atp5b			receptor activity	cation transport
							cation transmembrane transporter activity	nucleobase, nucleoside, nucleotide and nucleic acid transport
							hydrogen ion transmembrane transporter activity	nucleobase, nucleoside, nucleotide and nucleic acid metabolic process
							anion channel activity	protein metabolic process
							ligand-gated ion channel activity
							DNA binding
	2	RAT|RGD=708399|UniProtKB=P29266	IPI00202658	3-hydroxyisobutyrate dehydrogenase, mitochondrial	P29266	3-HYDROXYISOBUTYRATE DEHYDROGENASE (PTHR22981:SF7)	oxidoreductase activity	cellular amino acid and derivative metabolic process	-	dehydrogenase	-	Rattus norvegicus
				Hibadh
	3	RAT|RGD=621372|UniProtKB=P35434	IPI00198620	ATP synthase subunit delta, mitochondrial	P35434	ATP SYNTHASE DELTA CHAIN, MITOCHONDRIAL (PTHR13822:SF1)	hydrolase activity	respiratory electron transport chain	-	ATP synthase	-	Rattus norvegicus
				Atp5d			cation transmembrane transporter activity	cation transport
							hydrogen ion transmembrane transporter activity	nucleobase, nucleoside, nucleotide and nucleic acid metabolic process
	4	RAT|RGD=2997|UniProtKB=P42123	IPI00231783	L-lactate dehydrogenase B chain	P42123	L-LACTATE DEHYDROGENASE (PTHR11540:SF3)	oxidoreductase activity	tricarboxylic acid cycle	-	dehydrogenase	-	Rattus norvegicus
				Ldhb				carbohydrate metabolic process
	5	RAT|RGD=1359670|UniProtKB=Q66HF1	IPI00358033	NADH-ubiquinone oxidoreductase 75 kDa subunit, mitochondrial	Q66HF1	NADH-UBIQUINONE OXIDOREDUCTASE (PTHR11615:SF10)	oxidoreductase activity	respiratory electron transport chain	-	dehydrogenase	-	Rattus norvegicus
				Ndufs1
	6	RAT|RGD=2936|UniProtKB=P12007	IPI00193716	Isovaleryl-CoA dehydrogenase, mitochondrial	P12007	SUBFAMILY NOT NAMED (PTHR10909:SF121)	oxidoreductase activity	respiratory electron transport chain	-	transferase	-	Rattus norvegicus
				Ivd			transferase activity	acyl-CoA metabolic process
								nitrogen compound metabolic process
								lipid metabolic process
	7	RAT|RGD=3072|UniProtKB=O88989	IPI00198717	Malate dehydrogenase, cytoplasmic	O88989	SUBFAMILY NOT NAMED (PTHR23382:SF0)	oxidoreductase activity	tricarboxylic acid cycle	-	dehydrogenase	TCA cycle->Malate Dehydrogenase	Rattus norvegicus
				Mdh1				carbohydrate metabolic process
	8	RAT|RGD=1303314|UniProtKB=Q68FY0	IPI00471577	Cytochrome b-c1 complex subunit 1, mitochondrial	Q68FY0	MITOCHONDRIAL PROCESSING PEPTIDASE BETA SUBUNIT (PTHR11851:SF58)	oxidoreductase activity	respiratory electron transport chain	-	metalloprotease	-	Rattus norvegicus
				Uqcrc1			peptidase activity	protein metabolic process
							hydrolase activity, acting on ester bonds
	9	RAT|RGD=621874|UniProtKB=Q8VBU2	IPI00326606	Protein NDRG2	Q8VBU2	N-MYC DOWNSTREAM REGULATED (PTHR11034:SF7)	-	-	-	-	-	Rattus norvegicus
				Ndrg2
	10	RAT|RGD=727968|UniProtKB=Q561S0	32996721	NADH dehydrogenase [ubiquinone] 1 alpha subcomplex subunit 10, mitochondrial	Q561S0	NADH DEHYDROGENASE [UBIQUINONE] 1 ALPHA SUBCOMPLEX SUBUNIT 10, MITOCHONDRIAL (PTHR10513:SF2)	oxidoreductase activity	oxidative phosphorylation	-	nucleotide kinase	-	Rattus norvegicus
				Ndufa10			kinase activity	respiratory electron transport chain
								nucleobase, nucleoside, nucleotide and nucleic acid metabolic process
	11	RAT|RGD=2197|UniProtKB=P35738	IPI00201636	2-oxoisovalerate dehydrogenase subunit beta, mitochondrial	P35738	BRANCHED CHAIN ALPHA KETO ACID DEHYDROGENASE E1 BETA SUBUNIT (PTHR11624:SF21)	oxidoreductase activity	vitamin biosynthetic process	-	transketolase	-	Rattus norvegicus
				Bckdhb			transketolase activity	carbohydrate metabolic process
							lyase activity	cellular amino acid and derivative metabolic process
								lipid metabolic process
	12	RAT|RGD=70914|UniProtKB=O35878	IPI00213296	Heat shock protein beta-2	O35878	HEAT-SHOCK PROTEIN BETA-2, HSPB2 (PTHR11527:SF30)	structural molecule activity	immune system process	-	structural protein	Angiogenesis->Heat-Shock Protein 27	Rattus norvegicus
				Hspb2				muscle contraction
								visual perception			VEGF signaling pathway->Heat-Shock Protein 27
								sensory perception
								protein metabolic process
								response to stress
	13	RAT|RGD=1562778|UniProtKB=A0JPQ4	IPI00361208	Tripartite motif-containing protein 72	A0JPQ4	SUBFAMILY NOT NAMED (PTHR24103:SF79)	ubiquitin-protein ligase activity	spermatogenesis	microtubule	ribonucleoprotein	-	Rattus norvegicus
				Trim72			structural constituent of cytoskeleton	neurotransmitter secretion	ribonucleoprotein complex
							RNA binding	intracellular protein transport
							cytoskeletal protein binding	exocytosis
								cell cycle
								signal transduction
								synaptic transmission
								carbohydrate metabolic process
								protein metabolic process
								cell cycle
								signal transduction
								cell-cell signaling
								dorsal/ventral axis specification
								mesoderm development
								mammary gland development
	14	RAT|RGD=70889|UniProtKB=Q99NA5	IPI00198720	Isocitrate dehydrogenase [NAD] subunit alpha, mitochondrial	Q99NA5	ISOCITRATE DEHYDROGENASE [NAD] (PTHR11835:SF5)	oxidoreductase activity	tricarboxylic acid cycle	-	dehydrogenase	-	Rattus norvegicus
				Idh3a				carbohydrate metabolic process
								cellular amino acid and derivative metabolic process
	15	RAT|RGD=1564245|UniProtKB=P08733	Myl2	Myosin regulatory light chain 2, ventricular/cardiac muscle isoform	P08733	MYOSIN REGULATORY LIGHT CHAIN 2 CARDIAC (PTHR23049:SF9)	structural constituent of cytoskeleton	muscle contraction	actin cytoskeleton	actin family cytoskeletal protein	-	Rattus norvegicus
				Myl2			calcium ion binding	mesoderm development
							calmodulin binding	muscle organ development
	16	RAT|RGD=1359615|UniProtKB=Q01205	IPI00551702	Dihydrolipoyllysine-residue succinyltransferase component of 2-oxoglutarate dehydrogenase complex, mitochondrial	Q01205	DIHYDROLIPOAMIDE SUCCINYLTRANSFERASE COMPONENT OF 2-OXOGLUTARATE DEHYDROGENASE COMPLEX (PTHR23151:SF8)	acyltransferase activity	coenzyme metabolic process	-	acetyltransferase	-	Rattus norvegicus
				Dlst				carbohydrate metabolic process
	17	RAT|RGD=2357|UniProtKB=P07335	IPI00470288	Creatine kinase B-type	P07335	CREATINE KINASE (PTHR11547:SF9)	kinase activity	muscle contraction	-	amino acid kinase	-	Rattus norvegicus
				Ckb				metabolic process
	18	RAT|RGD=3898|UniProtKB=P04692	IPI00197888	Tropomyosin alpha-1 chain	P04692	TROPOMYOSIN 1 ALPHA CHAIN (PTHR19269:SF19)	motor activity	muscle contraction	actin cytoskeleton	actin binding motor protein	-	Rattus norvegicus
				Tpm1			structural constituent of cytoskeleton	cell motion
								cellular component morphogenesis
								cellular component morphogenesis
								mesoderm development
								cellular component morphogenesis
								muscle organ development
	19	RAT|RGD=3264|UniProtKB=P14882	Pcca	Propionyl-CoA carboxylase alpha chain, mitochondrial	P14882	PROPIONYL-COENZYME A CARBOXYLASE, ALPHA POLYPEPTIDE (PTHR18866:SF13)	ligase activity	coenzyme metabolic process	-	ligase	Methylmalonyl pathway->Propionyl-CoA carboxylase	Rattus norvegicus
				Pcca				carbohydrate metabolic process
								lipid metabolic process
	20	RAT|RGD=1305387|UniProtKB=Q4V8F9	IPI00367240	Hydroxysteroid dehydrogenase-like protein 2	Q4V8F9	SUBFAMILY NOT NAMED (PTHR24322:SF32)	oxidoreductase activity	visual perception	-	dehydrogenase	-	Rattus norvegicus
				Hsdl2				sensory perception
								lipid metabolic process
	21	RAT|RGD=619859|UniProtKB=P08461	IPI00231714	Dihydrolipoyllysine-residue acetyltransferase component of pyruvate dehydrogenase complex, mitochondrial	P08461	DIHYDROLIPOAMIDE ACETYLTRANSFERASE COMPONENT OF PYRUVATE DEHYDROGENASE COMPLEX (PTHR23151:SF9)	acyltransferase activity	coenzyme metabolic process	-	acetyltransferase	-	Rattus norvegicus
				Dlat				carbohydrate metabolic process
	22	RAT|RGD=69219|UniProtKB=P11884	IPI00197770	Aldehyde dehydrogenase, mitochondrial	P11884	ALDEHYDE DEHYDROGENASE (PTHR11699:SF46)	oxidoreductase activity	carbohydrate metabolic process	-	dehydrogenase	5-Hydroxytryptamine degredation->Aldehyde Dehydrogenase	Rattus norvegicus
				Aldh2				nucleobase, nucleoside, nucleotide and nucleic acid metabolic process
								cellular amino acid and derivative metabolic process			Phenylethylamine degradation->Phenylacetaldehyde dehydrogenase
	23	RAT|RGD=2196|UniProtKB=P11960	IPI00365663	2-oxoisovalerate dehydrogenase subunit alpha, mitochondrial	P11960	2-OXOISOVALERATE DEHYDROGENASE ALPHA SUBUNIT-RELATED (PTHR11516:SF1)	oxidoreductase activity	carbohydrate metabolic process	-	dehydrogenase	-	Rattus norvegicus
				Bckdha				cellular amino acid and derivative metabolic process
	24	RAT|RGD=1309397|NCBI=NP_001101857	NP_001101857	unassigned	NP_001101857	SUBFAMILY NOT NAMED (PTHR11815:SF0)	ligase activity	tricarboxylic acid cycle	-	ligase	-	Rattus norvegicus
				unassigned				carbohydrate metabolic process
	25	RAT|RGD=1359146|UniProtKB=P49432	IPI00194324	Pyruvate dehydrogenase E1 component subunit beta, mitochondrial	P49432	PYRUVATE DEHYDROGENASE E1 COMPONENT, BETA SUBUNIT (PTHR11624:SF11)	oxidoreductase activity	vitamin biosynthetic process	-	transketolase	-	Rattus norvegicus
				Pdhb			transketolase activity	carbohydrate metabolic process
							lyase activity	cellular amino acid and derivative metabolic process
								lipid metabolic process
	26	RAT|RGD=1310684|UniProtKB=Q3KR86	immt	Immt	Q3KR86	SUBFAMILY NOT NAMED (PTHR15415:SF7)	-	-	-	-	-	Rattus norvegicus
				Immt
	27	RAT|RGD=621725|UniProtKB=P63018	hspa8	Heat shock cognate 71 kDa protein	P63018	HEAT SHOCK PROTEIN 70 (HSP70) (PTHR19375:SF1)	-	immune system process	-	Hsp70 family chaperone	Apoptosis signaling pathway->Heat shock protein 70	Rattus norvegicus
				Hspa8				protein metabolic process
								response to stress			Parkinson disease->Heat shock protein 70
	28	RAT|RGD=621314|UniProtKB=P63039	IPI00339148	60 kDa heat shock protein, mitochondrial	P63039	CHAPERONIN-60KDA, CH60 (PTHR11353:SF9)	-	protein metabolic process	-	chaperonin	-	Rattus norvegicus
				Hspd1
	29	RAT|RGD=3731|UniProtKB=P07632	IPI00231643	Superoxide dismutase [Cu-Zn]	P07632	SUPEROXIDE DISMUTASE [CU-ZN] (PTHR10003:SF11)	oxidoreductase activity	-	-	oxidoreductase	-	Rattus norvegicus
				Sod1			antioxidant activity
